# Supplementary material for: Weekly Proactive Telephone Breastfeeding Standard Care by Lactation Consultants in the First Month Postpartum Prolongs Breastfeeding for Up to 6 Months
Source: Nutrients. 2023 Apr 25;15(9):2075. doi: 10.3390/nu15092075 (PMC10180720; doi:10.3390/nu15092075)
Supplement: Supplementary file 1 [file nutrients-15-02075-s001.zip]

Archive with 1 entries (1 files):
- nutrients-2343230-supplementary.pdf
